# Supplementary material for: Early Motor Cortex Connectivity and Neuronal Reactivity in Intracerebral Hemorrhage: A Continuous-Wave Functional Near-Infrared Spectroscopy Study
Source: Sensors (Basel). 2025 Oct 15;25(20):6377. doi: 10.3390/s25206377 (PMC12567763; doi:10.3390/s25206377)
Supplement: Supplementary file 1 [file sensors-25-06377-s001.zip]

Archive with 1 entries (1 files):
- sensors-3864092-supplementary.pdf
